# Supplementary material for: Highly Sensitive and Selective Detection of Hydrogen Using Pd-Coated SnO2 Nanorod Arrays for Breath-Analyzer Applications
Source: Sensors (Basel). 2022 Mar 7;22(5):2056. doi: 10.3390/s22052056 (PMC8914855; doi:10.3390/s22052056)
Supplement: Supplementary file 1 [file sensors-22-02056-s001.zip]

Archive with 1 entries (1 files):
- sensors-1604881-supplementary.pdf
